# Supplementary material for: A distinct Fusobacterium nucleatum clade dominates the colorectal cancer niche
Source: Nature. 2024 Mar 20;628(8007):424–32. doi: 10.1038/s41586-024-07182-w (PMC11006615; doi:10.1038/s41586-024-07182-w)
Supplement: Supplementary file 4 — Source Data Fig. 4 [file 41586_2024_7182_MOESM4_ESM.xlsx]

## Sheet: Source Data Figure 4b
Arm	Treatment	Adenomas Large Intestine
Arm 1	Vehical Control	0
Arm 1	Vehical Control	1
Arm 1	Vehical Control	2
Arm 1	Vehical Control	0
Arm 1	Vehical Control	0
Arm 1	Vehical Control	0
Arm 1	Vehical Control	0
Arm 1	Vehical Control	2
Arm 2	Fna C1-treated	3
Arm 2	Fna C1-treated	1
Arm 2	Fna C1-treated	2
Arm 2	Fna C1-treated	1
Arm 2	Fna C1-treated	1
Arm 2	Fna C1-treated	1
Arm 2	Fna C1-treated	1
Arm 2	Fna C1-treated	0
Arm 3	Fna C2-treated	8
Arm 3	Fna C2-treated	3
Arm 3	Fna C2-treated	6
Arm 3	Fna C2-treated	3
Arm 3	Fna C2-treated	3
Arm 3	Fna C2-treated	3
Arm 3	Fna C2-treated	1
Arm 3	Fna C2-treated	3
