# Supplementary material for: A distinct Fusobacterium nucleatum clade dominates the colorectal cancer niche
Source: Nature. 2024 Mar 20;628(8007):424–32. doi: 10.1038/s41586-024-07182-w (PMC11006615; doi:10.1038/s41586-024-07182-w)
Supplement: Supplementary file 5 — Source Data Extended Data Fig. 6 [file 41586_2024_7182_MOESM5_ESM.xlsx]

## Sheet: Entended Data Fig 6b
Arm	Treatment	Intestinal adenomas
Arm 1	Vehical Control	16
Arm 1	Vehical Control	40
Arm 1	Vehical Control	24
Arm 1	Vehical Control	5
Arm 1	Vehical Control	22
Arm 1	Vehical Control	2
Arm 1	Vehical Control	29
Arm 1	Vehical Control	19
Arm 2	Fna C1-treated	21
Arm 2	Fna C1-treated	24
Arm 2	Fna C1-treated	15
Arm 2	Fna C1-treated	17
Arm 2	Fna C1-treated	12
Arm 2	Fna C1-treated	25
Arm 2	Fna C1-treated	26
Arm 2	Fna C1-treated	16
Arm 3	Fna C2-treated	38
Arm 3	Fna C2-treated	46
Arm 3	Fna C2-treated	56
Arm 3	Fna C2-treated	28
Arm 3	Fna C2-treated	20
Arm 3	Fna C2-treated	30
Arm 3	Fna C2-treated	24
Arm 3	Fna C2-treated	32

## Sheet: Entended Data Fig 6c
Arm	Treatment	Adenomas Small Intestine
Arm 1	Vehical Control	16
Arm 1	Vehical Control	39
Arm 1	Vehical Control	22
Arm 1	Vehical Control	5
Arm 1	Vehical Control	22
Arm 1	Vehical Control	2
Arm 1	Vehical Control	29
Arm 1	Vehical Control	17
Arm 2	Fna C1-treated	18
Arm 2	Fna C1-treated	23
Arm 2	Fna C1-treated	13
Arm 2	Fna C1-treated	16
Arm 2	Fna C1-treated	11
Arm 2	Fna C1-treated	24
Arm 2	Fna C1-treated	25
Arm 2	Fna C1-treated	16
Arm 3	Fna C2-treated	30
Arm 3	Fna C2-treated	43
Arm 3	Fna C2-treated	50
Arm 3	Fna C2-treated	25
Arm 3	Fna C2-treated	17
Arm 3	Fna C2-treated	27
Arm 3	Fna C2-treated	23
Arm 3	Fna C2-treated	29
